# Supplementary material for: Autophagy inhibition prevents lymphatic malformation progression to lymphangiosarcoma by decreasing osteopontin and Stat3 signaling
Source: Nat Commun. 2023 Feb 22;14:978. doi: 10.1038/s41467-023-36562-5 (PMC9946935; doi:10.1038/s41467-023-36562-5)
Supplement: Supplementary file 4 — Source Data [file 41467_2023_36562_MOESM4_ESM.zip]

Archive with 2 entries (2 files):
- source file for main figures.xlsx
- source file for supplementary figures.xlsx
