# Supplementary material for: Autophagy inhibition prevents lymphatic malformation progression to lymphangiosarcoma by decreasing osteopontin and Stat3 signaling
Source: Nat Commun. 2023 Feb 22;14:978. doi: 10.1038/s41467-023-36562-5 (PMC9946935; doi:10.1038/s41467-023-36562-5)
Supplement: Supplementary file 4 — Source Data [file 41467_2023_36562_MOESM4_ESM.zip › source file for main figures.xlsx]

## Sheet: Figure 1a
										Fip200 expression (normalized to β-actin)
											Ctrl	Tsc1iΔEC	2cKO
										Rep1	1	0.875892	0.247509
										Rep2	1	0.911257	0.51039
										Rep3	1	0.614036	0.217904
										Ave	1	0.800395	0.325268
										SD	0	0.162358	0.161003
										P Value		0.100274	0.0019128

## Sheet: Figure 1b
	Edema free survival
	Days	Tsc1iΔEC	Tsc1/Fip200 2cKO
	94	1
	125	1
	125	1
	65	1
	79	1
	76	1
	112	1
	127	1
	167	1
	141	1
	167	1
	141	1
	182	1
	239	1
	134	1
	118	1
	118	1
	134	1
	101	1
	168	1
	168	1
	72	1
	72	1
	118	1
	98	1
	98	1
	118	1
	100	1
	61	1
	147	1
	147	1
	182	1
	147	1
	100	1
	100	1
	99	1
	99	1
	97	0
	132	0
	72	0
	66		1
	65		1
	76		1
	189		1
	64		1
	64		1
	64		1
	98		1
	95		1
	110		1
	125		1
	85		1
	189		1
	85		1
	95		1
	101		1
	101		1
	101		1
	132		1
	132		1
	95		1
	95		1
	95		1
	100		1
	293		1
	135		1
	101		1
	101		1
	101		1
	110		1
	110		1
	132		1
	98		1
	99		1
	99		1
	99		1
	189		1
	76		1
	76		1
	76		1
	105		1
	75		0
	67		0
	138		0
	90		0
	124		0
	121		0
	110		0
	98		0
	77		0
	98		0
	54		0
	89		0
	76		0
	75		0

## Sheet: Figure 1d
	Tumour free survival
	Days	Tsc1iΔEC	Tsc1/Fip200 2cKO
	113	1
	174	1
	183	1
	169	1
	110	1
	170	1
	148	1
	148	1
	148	1
	183	1
	150	1
	159	1
	135	1
	113	1
	174	1
	147	1
	133	1
	101	1
	174	1
	118	1
	143	1
	112	1
	172	1
	106	1
	128	1
	106	1
	113	1
	160	1
	116	1
	171	1
	140	1
	160	1
	131	1
	98	1
	123	1
	134	1
	129	1
	194	1
	112	1
	109	1
	183		0
	193		0
	193		0
	141		0
	173		0
	151		0
	227		0
	215		0
	145		0
	189		0
	213		0
	175		0
	156		0
	255		0
	281		0
	281		0
	239		0
	241		0
	270		0
	227		0
	227		0
	227		0
	110		0
	158		0
	217		0
	156		0
	172		0
	122		0
	152		0
	236		0
	110		0
	192		0
	156		0
	215		0
	212		0
	153		0
	199		0
	128		0
	119		0
	143		0
	124		0
	119		0
	159		0
	186		0
	192		0
	153		0
	179		0
	204		0
	236		0
	236		0

## Sheet: Figure 1g
				% cleaved caspase 3 positive cells
					Tsc1iΔEC	2cKO
					1.375	7.125
					1.1875	5.52941
					2.0625	6.19266
					1.625	6.0241
				Ave	1.5625	6.21779
				STD	0.378456	0.667094
				P value		1.89931e-05

## Sheet: Figure 2b
		OD450			Mean	SD	P value
	Ctrl	2.307	2.668	2.907	2.62733	0.30206
	Fip200 KD	0.657	0.645	0.779	0.693667	0.074144	0.000421704

## Sheet: Figure 2d
		Colony formation number
			Fip200 KD	ctrl
			44	125
			51	145
			50	121
		Mean	48.3333	130.333
		SD	3.78594	12.8582
		P value	0.000448984

## Sheet: Figure 2f
			Fip200 KD			Ctrl
		Migration rate (μm/h)	19.9354	24.7946	23.5572	90.786	79.6243	84.3045
		Mean	22.7624			84.9049
		SD	2.52522			5.60503
		Normalized to Ctrl	0.234797	0.292028	0.277454	1.06927	0.937805	0.992928
		Normalized mean	0.268093			1
		Normalized SD	0.0297418			0.0660153
		P value	6.24873e-05

## Sheet: Figure 2h
		Tumor volume (mm3)	Ctrl	Fip200 KD
			21.2	4.93
			24.08	3.84
			14.4	3.5
			15.91	6.82
			22.41	0
			10.54	0
		Mean	18.09	4.773
		SEM	2.157	0.7475
		P value		0.0013

## Sheet: Figure 2k
	Ki67+%Area	Ctrl	FIP200KD
		14.148	3.467
		15.867	3.489
		17.951	3.619
		18.103	7.246
	Mean	16.5173	4.45525
	SD	1.88028	1.86171
	P value		9.78682e-05

## Sheet: Figure 2l
			Cleaved casp 3 positive cells	Total cells	%	Mean	SD	P-value
		Ctrl	14	400	3.5	2.89583	0.613788
			15	450	3.33333
			9	400	2.25
			10	400	2.5
		Fip200 KD	108	400	27	25.062	1.80435	4.13996e-07
			102	450	22.6667
			100	400	25
			110	430	25.5814

[truncated: 26 more sheets: Figure 2m, Figure 3a, Figure 3b, Figure 3d, Figure3e, Figure 3f, Figure 3g, Figure 3i, Figure 4d, Figure 4e, Figure 4h, Figure 4i, Figure 5a, Figure 5c, Figure 5d, Figure 5e, Figure 5f, Figure 6a, Figure 6c, Figure 6e …]
