# Supplementary material for: Autophagy inhibition prevents lymphatic malformation progression to lymphangiosarcoma by decreasing osteopontin and Stat3 signaling
Source: Nat Commun. 2023 Feb 22;14:978. doi: 10.1038/s41467-023-36562-5 (PMC9946935; doi:10.1038/s41467-023-36562-5)
Supplement: Supplementary file 4 — Source Data [file 41467_2023_36562_MOESM4_ESM.zip › source file for supplementary figures.xlsx]

## Sheet: Sup. Figure 1b
				Lung EC			TSC1cKO			2cKO
			EBSS	-	+	+	-	+	+	-	+	+
			Baf-A1	-	-	+	-	-	+	-	-	+
		Rep1	LC3-II	32869	39737	76235	81679	58416	81439	117293	71521	95081
			Vinculin (VCL)	92631	118864	100247	124709	126120	120705	149189	111323	134215
			LC3-II/VCL	0.354838	0.334306	0.760472	0.654957	0.463178	0.674695	0.786204	0.642464	0.708423
		Rep2	LC3B2	90521	28164	93195	56326	54008	138188	114223	84730	134335
			Vinculin	58021	58922	57538	101254	74749	67442	70042	75909	70725
			LC3-II/VCL	1.56014	0.477988	1.61971	0.556284	0.722525	2.04899	1.63078	1.1162	1.8994
		Rep3	LCB-II	42384	47759	122208	77211	44876	133774	94567	44976	53765
			Vinculin	76508	80008	80512	85227	88969	81190	105603	101136	81960
			LC3-II/VCL	0.553981	0.596928	1.51789	0.905945	0.5044	1.64767	0.895495	0.444708	0.655991
		Autophagic flux=LC3-II/VCL(EBSS+Baf-A1)-LC3-II/VCL(EBSS)
			Lung EC	TSC1cKO	2cKO
		Rep1	1	0.496325	0.154774
		Rep2	1	1.16181	0.685975
		Rep3	1	1.24139	0.229416
		Ave	1	0.966507	0.356722
		SD	0	0.409129	0.287574
		P value		0.894099	0.0179255

## Sheet: Sup. Figure 2b
		CCK-8 Assay
		OD450	Ctrl	FIP200 KO-1	FIP200 KO-2
			0.988	0.489	0.539
			0.92	0.421	0.492
			0.853	0.35	0.365
		Mean	0.920333	0.42	0.465333
		SD	0.055114	0.0567509	0.0734953
		P value		0.000864181	0.00218684

## Sheet: Sup. Figure 2c
F
		Number of colonies
			Ctrl	FIP200KO1	FIP200KO2
			170	100	60
			165	95	58
			155	85	56
		Mean	163.333	93.3333	58
		SD	6.2361	6.2361	1.63299
		P value		0.000358735	2.07818e-05
					0

## Sheet: Sup. Figure 2d
		Migration Assay
			Ctrl	FIP200KO1	FIP200KO2
			102.333	45.9167	21.5833
			100.042	31.9167	41.8333
			96.75	35.3333	60.3333
		Mean	99.7083	37.7222	41.25
		SD	2.29153	5.95987	15.825
		P value		0.000163085	0.00665083

## Sheet: Sup. Figure 2e
		Tumor volume (mm3)	Ctrl	Fip200 KO
		#1	163.37	2.56
			257.911	2.352
		#2	576.928	3.888
			299.943	2.7455
		#3	356.445	5.67
			445.423	0
		#4	408.212	0
			416.304	0
		#5	329.06	0
			454.14	0
		Mean	370.8	3.443
		SEM	36.7	0.617
		P value		1.014e-05

## Sheet: Sup. Figure 3
	2^-(ΔΔCq)	Ctrl			Fip200 KO-1			Fip200 KO-2
	Col6a2	0.9746	0.8765	1.1706	0.486	0.2178	0.4271	0.2406	0.3262	0.4924
	Fgf1	0.884	1.015	1.1145	0.1418	0.0994	0.0354	0.1502	0.0341	0.0729
	Fgf10	0.9505	1.022	1.0294	0.602	0.6293	0.762	0.522	0.4112	0.5425
	Itgb4	1.687	0.7816	0.7584	0.208	0.024	0.0704	0.0456	0.17	0.0722
	Itgb7	0.8824	0.9574	1.1838	0.1403	0.1503	0.1144	0.119	0.1574	0.1298
	Jak3	1.001	1.0047	0.9944	0.3515	0.4541	0.4142	0.4724	0.45	0.4102
	Lpar2	0.9916	0.942	1.0705	0.1814	0.2322	0.3386	0.1781	0.1781	0.1897
	Spp1	0.862	0.9144	1.2687	0.154	0.1572	0.158	0.0528	0.0922	0.1156
	Il-15	0.9403	0.8446	1.2592	0.4575	0.3382	0.3831	0.2029	0.232	0.1582
	Cxcl1	0.9848	0.9676	1.0494	0.2586	0.4089	0.3325	0.5063	0.4808	0.5053
	Ptgs2	0.9484	1.0077	1.0464	0.7867	1.0181	0.96	0.8082	0.7879	0.8331

## Sheet: Sup. Figure 5
	2^-(ΔΔCq)	Ctrl			Atg5 KO			Atg7 KO
	Spp1	0.9425	1.0129	1.0476	0.4065	0.4563	0.6488	0.0451	0.0488	0.0492
	Itgb4	0.8133	1.2963	0.9486	1.5604	1.972	1.0816	1.0602	0.6109	1.2275
	Itbg7	0.768	0.9687	1.3442	0.3903	0.5881	0.477	0.4427	0.6108	0.6503
	Il-15	0.9805	0.9357	1.09	0.0693	0.0825	0.096	0.7288	0.6481	0.6028
	Jak3	0.5724	1.4391	1.214	1.3433	1.3234	1.3916	0.7163	0.6599	0.5989
	Col6a2	0.6737	1.3993	1.0608	1.5967	1.2321	0.6704	1.9113	2.3683	1.0184
	Cx3cl1	0.9357	0.9077	1.1773	1.4749	1.072	1.322	0.6286	0.6005	0.4517
	Cxcl1	0.9863	1.0275	0.9868	0.4474	0.4101	0.4611	1.073	1.1005	1.0429
	Fgf1	0.9165	0.8832	1.2353	0.2131	0.2542	0.203	1.003	1.1065	1.0754

## Sheet: Sup. Figure 6b
		CCK-8 Assay
			OD450				Mean	SD	P value
		Ctrl	2.623	2.514	2.681	2.465	2.57075	0.0988075
		OPN KO-1	1.146	1.366	1.254	1.061	1.20675	0.132321	3.13747e-06
		OPN KO-2	1.814	1.646	1.435	1.452	1.58675	0.179201	7.23319e-05

## Sheet: Sup. Figure 6d
			Colony number			Mean	SD	P value
		Ctrl	126	96	109	110.333	15.0444
		OPN KO-1	38	43	45	42	3.60555	0.00156844
		OPN KO-2	66	60	63	63	3	0.00590844

## Sheet: Sup. Figure 6e
			Tumor size					Tumor size
		Ctrl	Width (mm)	Length (mm)	Volume (mm3)		OPN KO	Width (mm)	Length (mm)	Volume (mm3)
		#1	7.6	7.9	228.152		#1	3.2	3.9	19.968
			6.3	7.8	154.791			3.3	3.7	20.1465
		#2	5.6	8.3	130.144		#2	3.7	4.2	28.749
			5.3	6.2	87.079			3.4	3.5	20.23
		#3	6.7	9.8	219.961		#3	3	4.1	18.45
			7.4	9	246.42			3.9	4.2	31.941
		#4	6	6.6	118.8		#4	2.8	3.9	15.288
			4.6	6.3	66.654			4.1	5.2	43.706
		#5	7.5	9.2	258.75		#5	1.1	1.5	0.9075
			5.5	7.1	107.387			1.7	2.4	3.468
		Mean			161.82		Mean			20.27
		SEM			22.3278		SEM			4.00003
							P value			6.90748e-06
						Tu

[truncated: 1 more sheets: Sup. Figure 6f]
